# Supplementary material for: Efficacy of Cytoreductive Surgery (CRS) + HIPEC in Gastric Cancer with Peritoneal Metastasis: Systematic Review and Meta-Analysis
Source: Cancers (Basel). 2024 May 18;16(10):1929. doi: 10.3390/cancers16101929 (PMC11119026; doi:10.3390/cancers16101929)
Supplement: Supplementary file 1 [file cancers-16-01929-s001.zip]

Archive with 1 entries (1 files):
- cancers-2970274-supplementary.pdf
